# Supplementary material for: A Qualitative Transcriptional Signature for the Risk Assessment of Precancerous Colorectal Lesions
Source: Front Genet. 2021 Jan 15;11:573787. doi: 10.3389/fgene.2020.573787 (PMC7844367; doi:10.3389/fgene.2020.573787)
Supplement: Supplementary Table 1 — The gene pair of the CRC incidence-risk score signature. [file Table_1.XLSX]

## Sheet: Sheet1
Table S1 The gene pair of the CRC incidence-risk score signature
Gi	Gj
A2M	GUCA2B
AAMP	PKIB
ACTL6A	STRADB
ACTL6A	TRAK2
ACTL6A	ARL14
ACTN1	VIPR1
ACTN1	APPL2
ADA	SLC25A34
AEBP1	ITM2A
AGT	ABCG2
AHCY	GOT1
AHCY	PAPSS2
AHCY	SLC35A3
AHCY	PLGRKT
AHCY	DHRS11
AHCY	SPPL2A
ANXA5	UGDH
ANXA5	TMEM98
ANXA5	AKR1B10
APAF1	BEST4
APAF1	SLC25A34
NUDT2	EDN3
NUDT2	GPAT3
APOE	GUCA2B
APRT	GUCA2B
APRT	TP53INP2
AQP1	ABCG2
ARAF	GCG
ARF5	GUCA2B
ARG2	GCNT2
ARHGDIA	GUCA2B
ASNS	CLYBL
ASPH	ABCG2
ATF1	ABCG2
ATP5F1D	GUCA2B
AZGP1	ABCG2
AZGP1	SLC30A10
AZGP1	NAGS
AZGP1	LRRC66
BCL2L1	CDKN2B
BCL2L1	EDN3
BCL2L1	TRPM6
BCL6	SLC25A34
BCR	ABCG2
BGN	TRPM6
BLVRA	SLC25A34
BOK	BEST4
BPGM	SLC30A10
BPGM	SEMA6D
BST2	CDKN2B
BST2	SLC4A4
BST2	C2orf88
SERPING1	ABCG2
C2	SST
C2	SLC17A4
C3AR1	ABCG2
CFAP410	SLC25A34
CAD	TTLL6
CALD1	GCG
CALD1	PYY
CALR	GUCA2B
CALU	SLC51B
CAMK2D	ABCG2
CANX	ENTPD5
CANX	GUCA2B
CANX	SLC51B
CAPN1	GUCA2B
CAPZA1	ABCG2
CAPZB	GUCA2B
SERPINH1	PKIB
SERPINH1	TP53INP2
SERPINH1	HECTD3
SERPINH1	SLC51B
CCNH	SULT1A2
CCT6A	NR3C2
CD9	GUCA2B
CD44	CAPN9
CD44	SCIN
CD44	TRPM6
CD47	PEX11A
CD47	MOB3B
CD47	SLC51B
ADGRE5	PKIB
CD151	GUCA2B
CDC25C	TEX11
CDH3	CD70
CDH3	CHRNA2
CDH3	GP9
CDH3	GRPR
CDH3	MYBPC3
CDH3	VGF
CDH3	SLC30A3
CDH3	PKD2L1
CDH3	CEND1
CDH3	KREMEN2
CDH3	PLEKHN1
CDH3	GGTLC1
CDH3	ASB16
CDH3	AK8
CDH3	CCDC60
CDH3	PTCRA
CDH3	NHLRC4
CDH3	TMEM105
CDH3	ESPNL
CDH3	LURAP1
CDH11	SLC25A34
CDK4	HINT2
CDK8	ABCG2
CTSC	GUCA2B
CHD3	CA7
CHD3	ABCG2
CHD4	SLC51B
CISH	ABCG2
AP2M1	KLF4
AP1S1	SCIN
CLCN3	PKIB
CLTA	GUCA2B
CLTB	GUCA2B
CLTC	SLC30A10
CNN2	PKIB
CNN2	SLC51B
COL1A1	ADCY6
COL1A1	ENTPD5
COL1A1	PLEKHG6
COL1A1	SLC51B
COL1A2	GUCA2B
COL1A2	HSD17B2
COL1A2	TSPAN7
COL1A2	FGL2
COL4A1	MXD1
COL4A1	TRAK2
COL4A1	SLC51B
COL5A2	GSTM2
COL5A2	TSHZ1
COL5A2	PLEKHH1
COL6A1	GCG
COL6A1	HHLA2
COL8A1	VWA3B
COL8A1	BRINP3
COL11A1	CRB1
COL12A1	BMP5
COL12A1	HAPLN1
COL12A1	GCNT2
COL12A1	USP2
COL12A1	DAAM2
COL12A1	PLAAT2
COL12A1	ANKRD35
COL12A1	TMEM61
COMT	SLC51B
KLF6	GUCA2B
COX6B1	GUCA2A
CLDN7	GUCA2A
CRIP2	STMN2
CRYGS	TEX11
MAPK14	ABCG2
CSE1L	BCAR3
CSE1L	MTMR4
CSE1L	KCTD9
CSE1L	STRADB
CSE1L	OCEL1
CSE1L	TUBAL3
CSE1L	APOPT1
CSE1L	GPAT3
CSE1L	CIPC
CSE1L	NOSTRIN
CTBP1	PKIB
CTBP1	SLC51B
CCN2	PTGER4
CTPS1	CYP20A1
CTSD	GUCA2B
CUX1	ABCG2
CD55	NR3C2
CD55	SI
CD55	SULT1A2
CD55	SLC51B
DAG1	SLC51B
DCN	GUCA2B
DCTD	ADCY6
DCTD	A1CF
DCTD	SLC51B
DDB2	ABCG2
DDIT3	BDKRB2
DDIT3	RBKS
DHX8	SPIB
DDX10	CLYBL
DHCR7	BDKRB2
DHCR7	GDPD3
DHFR	ABCG2
DHPS	SLC51B
DIAPH1	EDN3
DIAPH1	TRPM6
DNASE1L1	ABCG2
DVL1	ABCG2
E2F4	SLC51B
ECE1	ABCG2
TYMP	CDKN2B
ECM1	ABCG2
PHC2	ABCG2
EEF1D	GUCA2B
EFNB1	CDKN2B
EIF2S3	SPPL2A
ELK3	ABCG2
ELN	SEMA6D
CTTN	HHLA2
ENO2	BMP5
SLC29A1	NCKAP1L
SLC29A1	PPP2R3A
SLC29A1	MAPK7
SLC29A1	SPIB
SLC29A1	SST
SLC29A1	STK16
SLC29A1	ABCG2
SLC29A1	RHOF
SLC29A1	ZMAT5
SLC29A1	TMEM61
SLC29A1	BEST4
SLC29A1	TTLL6
EPB41L2	LPAR1
EPB41L2	PEX11A
STOM	CDKN2B
EPHB1	HRK
EPHB3	ABCG2
ERBB3	GUCA2B
ESD	GUCA2B
ETF1	NR3C2
ETV4	P2RY2
ETV4	FBXL18
ETV4	TTLL6
EXTL3	SLC25A34
EZH1	SLC30A10
ACSL1	ABCG2
ACSL4	GCNT2
FAP	AVPR2
FARSA	PKIB
FARSA	GDPD3
FARSA	SLC51B
FKBP2	PKIB
FLNA	ABCG2
IFI6	GUCA2B
XRCC6	GUCA2B
GART	NR5A2
GART	SLC17A4
GART	BEST4
GART	SLC25A34
GATA6	ABCG2
GDI1	PKIB
GEM	ABCG2
B4GALT1	BEST4
GLO1	AKR1B10
GNA12	ABCG2
GNAI2	SLC51B
GNAI3	SULT1A2
GNAS	GUCA2B
GNAS	SLC51B
GPI	AKR1B10
GRK6	ABCG2
GPS1	SLC4A4
GPX2	GUCA2A
GRB2	PKIB
GRINA	CDKN2B
GRM8	TEX11
CXCL1	BDKRB2
CXCL1	ABCG2
CXCL1	SPINK5
CXCL1	CCDC68
CXCL1	LRRC66
GSK3A	ABCG2
GSR	PKIB
GSTZ1	ABCG2
GTF3A	ARHGEF18
GUK1	GUCA2B
GYS1	ABCG2
HSD17B10	SLC22A18
HDAC2	GPAT3
HDLBP	ABCG2
HIVEP1	SLC25A34
HMGB2	CDKN2B
HMGB2	GPAT3
HMGB2	SLC51B
NR4A1	ABCG2
HNRNPA2B1	CAPN5
HNRNPA2B1	CA4
HNRNPA2B1	DSC2
HNRNPA2B1	GUCA2B
HNRNPA2B1	MYO1A
HNRNPA2B1	VIPR1
HNRNPA2B1	GLTP
HNRNPA2B1	TRPM4
HNRNPA2B1	APPL2
HNRNPA2B1	CHP2
HNRNPA2B1	DHRS11
HNRNPC	ENTPD5
HNRNPC	GUCA2B
HNRNPC	PKIB
HNRNPC	XDH
HNRNPC	SLC50A1
HNRNPC	SLC51B
HNRNPH1	GUCA2B
HNRNPL	GUCA2B
HOXB3	ABCG2
PRMT1	CDKN2B
HSD17B4	CLDN23
HSPA5	HSD17B2
HSPD1	GUCA2B
HSPE1	F2RL1
HSPE1	SDHA
HSPE1	UGDH
HSPE1	AKR1B10
ICA1	EDN3
IDH1	GUCA2B
IDH2	GUCA2B
IDH3G	SLC51B
IGFBP2	GUCA2B
IGFBP7	GUCA2B
IGFBP7	MXD1
IGFBP7	ACAA2
IGFBP7	LRP10
IGFBP7	RBM47
IGFBP7	ADTRP
IGFBP7	C6orf136
CCN1	LPAR1
CCN1	NR5A2
CCN1	SST
CCN1	ITM2A
CCN1	SAMD9
CCN1	PDZD3
CCN1	TRPM6
RBPJ	BDKRB2
IL1RN	GCNT2
IL1RN	TEX11
CXCL8	LPAR1
CXCL8	SST
CXCL8	PHLPP2
CXCL8	FLVCR2
CXCL8	FBXL18
CXCL8	BEST4
CXCL8	FAM126B
IL15RA	ABCG2
ILF2	PAPSS2
ILF2	SLC35A3
ILF2	DHRS11
ILF3	CNNM4
ILF3	SLC51B
IMPDH1	ABCG2
ING1	ABCG2
INHBB	TEX11
IREB2	BEST4
IRS1	TTLL6
ITGA1	BEST4
ITGB1	CDKN2B
ITGB1	TRPM6
ITGB4	GCG
EIF6	KLF4
JAG2	CIDEC
KCNQ1	ABCG2
IPO5	BDKRB2
IPO5	LPAR1
IPO5	GDPD3
IPO5	CCNYL1
LAD1	PKIB
LAMA4	BEST4
LAMB1	SLC51B
LAMB2	STMN2
LAMB2	TTLL6
LAMC2	BEST4
STMN1	TMEM61
LCN2	CA4
FADS3	ABCG2
LMNA	GUCA2B
LUM	GUCA2B
CAPRIN1	SLC4A4
CAPRIN1	PEX11A
CAPRIN1	SLC51B
SMAD2	ABCG2
MAFG	ABCG2
MAP4	ABCG2
MARK3	BEST4
MAX	ABCG2
MAZ	ABCG2
MCL1	GUCA2B
MCM2	PAG1
MCM4	PHLPP2
MCM4	TRPM6
MCM5	BEST2
MEN1	ABCG2
MELTF	SLC30A10
MGP	GCG
MAP3K11	EDN3
MMP7	COL13A1
MMP7	GP9
MMP7	KCNF1
MMP7	NPR1
MMP7	PDE6A
MMP7	SSTR3
MMP7	NAPSA
MMP7	AVIL
MMP7	TMEM59L
MMP7	GALNT9
MMP7	CFAP206
MMP7	CNIH2
MMP7	LURAP1
MMP11	LRMP
MMP11	TTLL6
MNAT1	SLC30A10
MNAT1	SEMA6D
MSH2	ABCG2
MSX1	TEX11
NUDT1	LYRM7
MTHFD1	TTLL6
MTX1	SULT1A2
MYO1C	PKIB
NAP1L1	SULT1A2
NCL	GUCA2B
NDUFV3	ABCG2
NEU1	SLC51B
NFIC	ABCG2
NFKB2	SLC30A10
NFYB	PPP2R3A
NFYB	SPIB
NID1	ABCG2
NME3	SLC51B
NNMT	MAMDC2
NOP2	CCDC68
NUP98	ABCG2
TNFRSF11B	TEX11
ORC1	TEX11
ORC4	ABCG2
OVOL1	ABCG2
SERPINE1	GCNT2
SERPINE1	TEX11
PARN	SULT1A2
PCBP2	GUCA2B
PCBP2	SLC51B
CHMP1A	TSPAN7
CDK18	ABCG2
PDCD2	TRPM6
PDE8A	ABCG2
PEX13	BEST4
PFDN1	SLC51B
PGGT1B	ABCG2
PGK1	GUCA2B
PGK1	RBM47
PHB	CHP2
PHKA1	TEX11
PI3	CLCA4
PIGC	TRPM6
PIN4	ABCG2
PLAU	FRMD3
PLCB3	ABCG2
PLCG1	LPAR1
PLXNA1	TTLL6
PMAIP1	INO80D
PML	SLC30A10
EXOSC10	TRPM6
POLD1	ABCG2
POLR2B	BCAR3
POLR2B	TUBAL3
POLR2B	GPAT3
POLR2B	SLC51B
POLR2C	SLC51B
POLR2L	BTNL3
PPP1R7	SLC51B
PPP2R1B	ABCG2
PTPA	BTNL3
PPP2R5D	ABCG2
PRKCE	TEX11
PRKCSH	PKIB
MAP2K7	SLC30A10
PRPS1	LPAR1
PRPS1	SLC41A2
HTRA1	KLRB1
HTRA1	NDN
HTRA1	GPAT3
PSAP	GUCA2A
PSEN2	SLC25A34
PSMB9	SULT1A2
PSMD4	PKIB
PSMD4	SLC51B
PSMD5	SLC25A34
PSMD7	AKR1B10
PSMD9	ABCG2
PSMD13	ABCG2
PSPH	GCNT2
PTK2	SLC22A5
PTK2	TRPM6
PTPRG	GCNT2
NECTIN2	SLC4A4
PYCR1	ABCG2
PYCR1	TMCC3
PYGB	GUCA2B
RAB1A	GUCA2B
RAB1A	TSPAN7
RABGGTA	ABCG2
RAB5C	GUCA2B
RAD17	ABCG2
RAD23B	ENTPD5
RAD23B	PKIB
RAD23B	SLC4A4
RAD23B	SLC51B
RAD51D	GCNT2
RAF1	GPAT3
RAF1	SLC51B
RAP1GDS1	LPAR1
RBMS2	TTLL6
RBP1	SLC25A34
RECQL	ABCG2
RFC2	ABCG2
RFX5	BDKRB2
RGS1	PLCL2
RNH1	CDKN2B
RNH1	EDN3
RP2	BEST4
RPL7	KLF4
RPL15	GUCA2A
RPL36AL	GUCA2A
RPS6KA1	PKIB
RPS24	GUCA2A
RPS24	HSD11B2
RPS28	GUCA2A
RSU1	NR5A2
RSU1	BEST4
RYK	GPAT3
S100A4	CLCA4
S100A8	GCNT2
S100A11	KLF4
SARS	PKIB
SARS	SLC51B
SAT1	GUCA2A
CLEC11A	TMEM61
CX3CL1	TTLL6
CX3CL1	SLC25A34
SDC2	ABCG2
SDC4	KLF4
SDC4	AKR1B10
SDHD	GUCA2B
SEL1L	ABCG2
SEMA3F	SPIB
SRSF3	ENTPD5
SRSF3	GUCA2B
SRSF3	PKIB
SRSF3	SLC51B
SGCB	ABCG2
SHMT2	CDS1
SHMT2	CPT2
SLC1A4	PPP2R3A
SLC1A4	ABCG2
SLC1A5	PKIB
SLC1A5	SLC51B
SLC3A2	PKIB
SLC4A2	BDKRB2
SLC4A2	LPAR1
SLC4A2	PEX11A
SLC4A2	GDPD3
SMTN	ABCG2
SMARCA4	ITPKA
SMARCD2	PTPRH
SMARCD2	A1CF
SMARCD2	TUBAL3
SMARCD2	SLC51B
SNRPB	PAPSS2
SNTB1	MICALCL
SORD	ABCG2
SP2	BEST4
SPARC	GUCA2B
SPARC	TSPAN7
SPARC	KLF4
SPP1	GCNT2
SPP1	SST
SPP1	SLC30A10
SREBF2	ABCG2
SRP72	SLC51B
SSB	PKIB
SSBP1	ITPKA
SSR3	CA7
SSR3	ABCG2
SSRP1	SLC51B
STC1	TEX11
STC1	ANKRD35
HSPA13	ABCG2
STXBP3	TRPM6
SUPT4H1	SLC51B
SUPT5H	SLC51B
SUPT6H	TTLL6
SUPT6H	SLC25A34
MED22	SLC25A34
SUV39H1	SLC25A34
TAGLN	GUCA2B
TBCD	SLC25A34
ELOB	RETSAT
ELOB	CHP2
TCTA	SLC51B
PRDX2	GUCA2B
PRDX2	SLC51B
TEAD4	ABCG2
TEAD4	CIDEC
TFAP4	ABCG2
TGFB3	TEX11
TGFBR2	SLC51B
TGM2	SLC25A34
THY1	LPAR1
THY1	FMO4
THY1	GOLGA1
THY1	RCAN2
THY1	TESK2
THY1	BEST2
THY1	SIDT1
THY1	GAL3ST4
TLE3	SPIB
TMPO	ABCG2
TNS1	ABCG2
TOP2A	TRPM6
TPD52L1	ABCG2
TPD52L2	DSC2
TPD52L2	C6orf136
TPM1	GUCA2B
TPM3	GCG
TPM3	SLC4A4
TPM3	SLC25A34
TPM4	CDKN2B
TPM4	PKIB
TPM4	SLC4A4
TPR	PHLPP2
TRIP6	GPAT3
PHLDA2	NR5A2
PHLDA2	BEST4
TSTA3	PKIB
UBE2B	ABCG2
UBE2D3	GUCA2B
UQCRB	PKIB
USF1	BEST4
VARS	ABCG2
VCP	NR3C2
VEGFA	ABCG2
VIL1	GUCA2B
WFS1	SLC25A34
XPA	ABCG2
XPO1	ARL14
XRCC5	SLC51B
CNBP	HSD17B2
CNBP	NR3C2
CNBP	MTMR11
CNBP	AKR1B10
CNBP	SPPL2A
ZNF32	ABCG2
ZNF174	GCNT2
ZSCAN9	SLC25A34
ZNF226	GCNT2
ZYX	PLEKHG6
CXCR4	ABCG2
USP7	SLC51B
BAG6	PKIB
GPANK1	ABCG2
ABHD16A	TRPM6
SLC39A7	ABCG2
TFEB	ABCG2
AAAS	ABCG2
SLC7A5	SAMD9
SLC7A5	PLCXD1
SLC7A5	SHD
SLC7A5	TUBAL3
SLC7A5	CD163L1
SLC7A5	SLC25A34
CLPP	SLC51B
KDM5C	ABCG2
AXIN2	TRPM6
FZD4	SLC25A34
FZD6	ABCG2
PIP5K1A	ABCG2
UXT	KLF4
CUL4A	PDZD3
RAE1	LPAR1
SLC43A1	ABCG2
PKP4	PHLPP2
ENC1	A1CF
ENC1	TUBAL3
NIPSNAP1	SLC51B
IFITM1	AOC1
HAT1	SULT1A2
APOL1	ABCG2
BHLHE40	TENT5A
DENR	ITPKA
MADD	ABCG2
RUVBL1	ABCG2
PLPP2	BTNL3
STC2	TEX11
SSNA1	PKIB
SSNA1	SLC51B
EIF3B	ETFDH
EIF3B	COBL
EIF3B	FAM120B
EIF3F	CLDN23
EIF3H	CHP2
EIF3J	SLC51B
STX10	SLC51B
B4GALT3	PLCL2
B4GALT2	ABCG2
B3GALT4	BEST4
ABCC3	SLC51B
MBTPS1	SLC51B
CTSF	ABCG2
SNX4	SLC51B
RNMT	PLCL2
GPAA1	PKIB
TNFSF9	TEX11
MPDZ	TEX11
TRIM24	TTLL6
DPM1	AKR1B10
DPM2	ABCG2
TSC22D1	TRPM6
SYNJ2	SLC25A34
ZPR1	BDKRB2
ZPR1	CCDC68
ZPR1	CCNYL1
SLC5A6	A1CF
EIF2S2	PKIB
EIF2S2	SULT1A2
MTMR2	ABCG2
CPNE1	PKIB
CPNE1	SLC51B
AP3D1	CDHR2
BTRC	GCNT2
H1FX	PKIB
H1FX	SLC51B
MPZL1	SLC4A4
HIP1R	ABCG2
BAZ1B	BEST4
UBA3	SULT1A2
GPRC5A	PKIB
NFS1	ABCG2
CLDN1	ADRB2
CLDN1	AIRE
CLDN1	BTK
CLDN1	CBS
CLDN1	CCNF
CLDN1	CNGA1
CLDN1	COL8A2
CLDN1	COL13A1
CLDN1	CRYBB2
CLDN1	FER
CLDN1	GFRA2
CLDN1	GPER1
CLDN1	HDC
CLDN1	HOXA2
CLDN1	IGLL1
CLDN1	LRMP
CLDN1	MC1R
CLDN1	PDE6A
CLDN1	PRKCQ
CLDN1	ROM1
CLDN1	SLC2A5
CLDN1	SLC6A7
CLDN1	SLC22A4
CLDN1	SP4
CLDN1	STAT4
CLDN1	TLR5
CLDN1	ZNF35
CLDN1	CNTNAP1
CLDN1	IL18RAP
CLDN1	HACD1
CLDN1	ZNF264
CLDN1	ABCG2
CLDN1	KLK4
CLDN1	RIMS3
CLDN1	SLC23A1
CLDN1	CLEC2B
CLDN1	REC8
CLDN1	SEMA4F
CLDN1	AVIL
CLDN1	CEP162
CLDN1	ABCB9
CLDN1	SETBP1
CLDN1	PLA2G2D
CLDN1	GBGT1
CLDN1	DAPP1
CLDN1	PDE7B
CLDN1	NT5DC3
CLDN1	SYT17
CLDN1	TM6SF2
CLDN1	SWT1
CLDN1	LAX1
CLDN1	SLC30A10
CLDN1	IQCC
CLDN1	MESP1
CLDN1	TEX11
CLDN1	SHROOM4
CLDN1	TSHZ3
CLDN1	CCDC146
CLDN1	RRAGD
CLDN1	CIDEC
CLDN1	ROBO3
CLDN1	BCL11B
CLDN1	C17orf53
CLDN1	ZBTB3
CLDN1	CFAP69
CLDN1	ZNF669
CLDN1	ZNF671
CLDN1	ADM2
CLDN1	FOXRED2
CLDN1	FBXL18
CLDN1	WDCP
CLDN1	IQCN
CLDN1	SLX4
CLDN1	SLC35B4
CLDN1	MICALCL
CLDN1	DISP2
CLDN1	FGD3
CLDN1	ZNF439
CLDN1	CABLES1
CLDN1	EFHC1
CLDN1	LRRC56
CLDN1	ARHGAP33
CLDN1	SETD9
CLDN1	ANKRD35
CLDN1	SLC23A3
CLDN1	RUNDC3B
CLDN1	SLC5A8
CLDN1	MFSD6L
CLDN1	FAM24B
CLDN1	SLC51A
CLDN1	KIAA1324L
CLDN1	ANXA2R
MTMR6	RUNDC3B
NMI	SULT1A2
SMC3	PHLPP2
RRP9	SPIB
RRP9	ABCG2
PDCD5	TRPM6
EBAG9	SULT1A2
BUB3	GON7
BUB3	GPAT3
BUB3	SLC51B
SLC24A1	TEX11
ZMYM5	EPB41L4A
AURKB	SLC25A34
NOLC1	ABCG2
TBRG4	MICALCL
TBRG4	BEST4
PNMA1	ABCG2
UBE2L6	SLC51B
PDLIM7	SLC30A10
PDLIM7	BEST4
ITGB1BP1	PHLPP2
COPS2	ABCG2
TCEAL1	ABCG2
EFTUD2	GPAT3
LONP1	TUBAL3
GRHPR	PKIB
COG1	BEST4
RECQL5	GCNT2
RECQL5	TEX11
DDX23	PKIB
DDX23	A1CF
DDX23	SLC51B
GDF15	RAVER2
GDF15	BEST4
MPDU1	CDKN2B
EI24	ARL14
ATP6V1G1	APPL2
H2AFY	GUCA2B
BCAR1	BEST4
AKAP12	GCNT2
PDIA4	PKIB
PDIA4	SULT1A2
NFE2L3	TNRC6B
NFE2L3	INO80D
NFE2L3	CEP192
NFE2L3	RUNDC3B
NFE2L3	SLC25A34
RNF7	SLC51B
MTFR1	PHLPP2
MTFR1	FRMD3
EIF5B	LPAR1
EIF5B	NAPEPLD
SLC25A44	GPAT3
KIAA0040	ABCG2
CEP57	ABCG2
TMEM63A	EDN3
TMEM63A	SLC4A4
TMEM63A	PDZD3
BCLAF1	GPAT3
ATG13	ABCG2
CTIF	TTLL6
ZNF623	WNT7B
PPP1R26	ABCG2
FCHSD2	SLC25A34
WASHC5	TUBAL3
LPGAT1	ABCG2
PUM3	TRPM6
MED13	ABCG2
NUP153	BEST4
NR1D2	ABCG2
HNRNPDL	GPAT3
HNRNPDL	SLC51B
DGCR2	SLC51B
KCNE3	ABCG2
TANK	DGKA
HDAC5	ABCG2
SCAMP3	SULT1A2
SCAMP3	C2orf88
RWDD2B	ABCG2
ARPC4	GUCA2B
PREB	SLC51B
TRAP1	EDN3
BCAP31	PAPSS2
G3BP1	EDN3
G3BP1	SCNN1B
G3BP1	SLC4A4
G3BP1	MMP28
PDZK1IP1	PKIB
PDZK1IP1	SLC51B
WASF2	SLC51B
RCL1	TTLL6
RCL1	SLC25A34
TXNDC9	BDKRB2
PSME3	GPAT3
PSME3	SLC51B
MPZL2	SLC4A4
PATJ	BEST4
USPL1	SLC25A34
CALCOCO2	CDKN2B
CALCOCO2	SLC4A4
RAMP1	ABCG2
RAMP3	ABCG2
SAP18	PKIB
KATNB1	SLC25A34
SNAPC5	ABCG2
CCNO	TEX11
SMYD5	ABCG2
SMYD5	GDPD2
CNPY2	ETFDH
CNPY2	GPAT3
CEPT1	BEST4
PIAS3	TTLL6
IFITM3	GUCA2A
IFITM3	PRDX6
IFITM3	GPA33
IFITM3	PLAC8
IFITM3	C10orf99
YAP1	XDH
YAP1	A1CF
PRMT5	DHRS7B
PRMT5	SLC51B
TMEM147	IMPA2
CDC42EP2	ABCG2
N4BP2L2	TRPM6
PPIH	NR3C2
SLC25A17	ABCG2
EIF3M	ITPKA
EIF3M	TRPM6
SYNCRIP	SLC51B
DDX17	GUCA2B
IPO7	SULT1A2
PITRM1	TRPM6
SSSCA1	CA7
SSSCA1	ABCG2
PROCR	BDKRB2
RPP38	ABCG2
CCT4	PKIB
CCT4	SULT1A2
TACC2	TRPM6
DNPH1	GUCA2B
TBL3	SPIB
HEXIM1	ABCG2
IVNS1ABP	GUCA2B
CELF1	ABCG2
CNPY3	DNAJC4
TCFL5	SLC25A34
NES	TTLL6
PLK2	ABCG2
NCKAP1	GPAT3
MTHFD2	LPAR1
ENTR1	SHD
ENTR1	SLC25A34
CLPX	BDKRB2
RUVBL2	SLC51B
USP19	ABCG2
YIF1A	AKR1B10
BLCAP	HSD17B2
TRAFD1	SLC25A34
TXNL4A	ABCG2
MAGED2	ABCG2
MAGED2	TMCC3
RNPS1	PKIB
SUB1	NR3C2
SUB1	PKIB
MSL3	BEST4
TOMM34	A1CF
TOMM34	TUBAL3
TMED10	GUCA2B
COPS6	PKIB
COPS6	TP53INP2
COPS6	HECTD3
COPS6	SLC51B
KDELR3	LPAR1
ADRM1	SLC51B
OGFR	LPAR1
ABHD2	ABCG2
DEPP1	ABCG2
DUSP14	GNG7
DUSP14	SLC22A4
DUSP14	STAT4
DUSP14	HMBOX1
DUSP14	FBXL18
DUSP14	RUNDC3B
DUSP14	TTLL6
WDR5	ABCG2
WDR5	CIDEC
PRSS23	TRPM6
HNRNPUL1	PKIB
HNRNPUL1	SLC51B
ATE1	SLC30A10
KRR1	BEST4
HIBADH	ITPKA
FGFR1OP	TTLL6
CDC42EP1	ABCG2
PWP1	TRAK2
KAT7	ABCG2
PLAAT3	TRPM6
PLAAT3	EIF4E3
WDR45	ABCG2
PTP4A3	SPIB
PTP4A3	SEMA6D
PTP4A3	BEST4
NUDT5	A1CF
NUDT3	TRPM6
FSTL1	CDKN2B
FSTL1	LPAR1
FSTL1	FHL1
FSTL1	SLC4A4
FSTL1	ITM2A
FSTL1	C2orf88
ZNF277	PLCL2
RASSF1	ABCG2
FILIP1L	SLC25A34
KLHL2	ABCG2
LYPLA2	PKIB
COPE	GUCA2B
VSIG4	ABCG2
CBX3	BDKRB2
U2AF2	CDKN2B
U2AF2	SLC22A5
U2AF2	TRPM6
EXOSC8	A1CF
EXOSC8	TUBAL3
PHLDA1	NFIA
PHLDA1	PPM1D
PHLDA1	GPC6
PHLDA1	FICD
PHLDA1	POMT2
PHLDA1	CLIC6
PHLDA1	RIC8B
PHLDA1	FLVCR2
PHLDA1	SHD
PHLDA1	GATAD2B
PHLDA1	MTMR9
PHLDA1	HMBOX1
PHLDA1	RUNDC3B
PHLDA1	MFSD8
PHLDA1	AQP11
PHLDA1	TTLL6
PHLDA1	SLC25A34
PHLDA1	FAM126B
PHLDA1	C3orf70
PHLDA1	DTWD2
PHLDA1	MTX3
DLGAP4	ABCG2
ANKRD26	TEX11
MORC2	LRMP
MORC2	TTLL6
ZHX2	SLC25A34
CEP164	SLC25A34
DHX30	SLC25A34
NCBP2	XDH
NCBP2	SLC51B
HABP4	TEX11
RPIA	NR3C2
CCT5	PKIB
CCT5	SULT1A2
TRIM32	SLC25A34
KLHDC10	ABCG2
STK38L	TMCC3
EXOSC7	MOB3B
EXOSC7	TUBAL3
EXOSC7	GPAT3
ERP44	ABCG2
AVL9	BEST4
GPATCH8	ABCG2
MAPK8IP3	SLC25A34
DIP2A	GCNT2
DIP2A	SLC30A10
DIP2A	TEX11
PMPCA	NR3C2
PMPCA	SLC51B
SULF1	BDKRB2
SULF1	FMO4
SULF1	LRMP
SULF1	TESK2
SULF1	TNFSF13B
SULF1	STMN2
SULF1	TRPM6
SULF1	FRMD3
XPO6	NR3C2
SIK2	SLC30A10
PLCB1	TEX11
DENND5A	LRMP
CAMTA1	ABCG2
CAMSAP2	RUNDC3B
POFUT2	SLC25A34
KLHL18	PDE6A
CSTF2T	ABCG2
AGTPBP1	SLC25A34
SMG6	SLC30A10
BICD2	RUNDC3B
BICD2	SLC25A34
KIAA0930	ABCG2
TRIM2	TRPM6
DOCK9	TEX11
ANGEL1	SLC25A34
KIAA0895	NKX2-2
LARP1	GDPD3
LARP1	SLC51B
MAU2	SLC17A4
NUDCD3	BEST4
NUDCD3	SLC25A34
ZDHHC17	SLC25A34
ADNP	SULT1A2
EXOSC2	RUNDC3B
EXOSC2	SLC25A34
ANGPTL2	STMN2
ANGPTL2	ACOT4
ANGPTL2	BEST4
ANGPTL2	TTLL6
ANGPTL2	SLC25A34
BRD4	ABCG2
TGDS	SOCS2
TGDS	SLC25A34
KCTD2	ABCG2
NUP188	SLC25A34
MTREX	TRPM6
DNPEP	SLC51B
TSPAN15	PKIB
DDAH2	PKIB
DDX58	ABCG2
ELP5	ABCG2
MKRN2	TRPM6
LRRC6	PDE6A
LRRC6	TEX11
POLA2	SLC25A34
LSM5	BCAR3
LSM5	TUBAL3
LSM5	GPAT3
OSBP2	TEX11
MAFF	ABCG2
APOL2	ABCG2
NAA80	TTLL6
SLC39A6	ABCG2
RHBDD3	SPIB
TMEM184B	XDH
NEPRO	ABCG2
TMEM186	ABCG2
INTS7	GCNT2
OLFML2B	GNGT2
OLFML2B	PDE6A
OLFML2B	SNCA
OLFML2B	ITGA8
OLFML2B	FAM189A2
OLFML2B	PDE7B
OLFML2B	SDK2
OLFML2B	TEX11
OLFML2B	SCUBE2
OLFML2B	CACNA2D4
OLFML2B	ADSSL1
OLFML2B	SHE
OLFML2B	ANKRD35
AHCTF1	TNRC6B
C1orf43	GUCA2B
THUMPD3	ABCG2
NELFB	SLC51B
ZDHHC5	SLC51B
PTPN23	SPIB
PTPN23	BEST4
VIRMA	SLC25A34
EGFL6	ZDHHC19
AAR2	A1CF
AAR2	TUBAL3
ABHD12	SLC51B
HERC4	BEST4
WIPI2	ABCG2
PRPF31	TRPM6
TRPC4AP	ANKRD9
TRPC4AP	SLC51B
TES	ABCG2
IRF2BP1	ABCG2
GIMAP2	ABCG2
PITPNC1	TEX11
B3GAT3	SPIB
B3GAT3	TTLL6
FBXO3	BEST4
EHF	GUCA2B
GNL3	BEST4
PPP1R14B	C6orf136
TIMM10	NR3C2
DAZAP1	SULT1A2
TBL2	PHLPP2
TBL2	TRPM6
COPG2	BEST4
AKAP8L	BEST4
CNPPD1	SLC51B
ATP2C1	CCNYL1
SND1	SPPL2A
STAU2	BEST4
VPS41	TRPM6
B9D1	SPINK2
FOXP1	ABCG2
ST6GALNAC4	BEST4
CACYBP	SULT1A2
EIF2AK1	SLC51B
ARRDC2	ABCG2
DKK3	BEST4
SNX5	PKIB
SNX5	SLC4A4
SNX5	SLC51B
PRELID1	HSD17B2
TUBG2	TEX11
VPS4A	PKIB
RNF115	PHLPP2
LSM3	GUCA2B
SRPX2	TEX11
SRPX2	KLB
ZNF544	SLC25A34
ZNF330	GDPD3
PRPF19	NR3C2
PRPF19	PKIB
PRPF19	SULT1A2
PRPF19	TP53INP2
PRPF19	HECTD3
PRPF19	C2orf88
PRPF19	SLC51B
MCAT	ABCG2
MAT2B	SLC51B
HDHD5	TUBAL3
SLCO4A1	TTLL6
SLCO4A1	SLC25A34
NKIRAS2	ABCG2
C19orf53	AKR1B10
MAGEH1	ABCG2
NOB1	SULT1A2
MACROD1	BEST4
ATAD2	SLC25A34
TMEM208	NR3C2
TMEM208	PKIB
N6AMT1	TEX11
ANAPC2	ABCG2
TRA2A	SLC4A4
SNX12	ABCG2
DPP7	DNAJC4
MRM2	ABCG2
PSAT1	ABCG2
PSAT1	INO80D
UBQLN1	NR3C2
UBQLN1	SLC51B
ERO1A	TUBAL3
EHD2	ABCG2
G0S2	ABCG2
CYHR1	SPIB
NSDHL	GPAT3
RNF141	BEST4
SLC35B3	SLC51B
FAHD2A	ABCG2
EXOSC1	BEST4
RRP15	RUNDC3B
FIS1	HSD17B2
FIS1	RETSAT
DESI2	TRPM6
ZBTB7B	ABCG2
TXNDC11	SLC51B
NMD3	SULT1A2
ZC2HC1A	TEX11
APH1A	GUCA2B
METTL9	ABCG2
RDH11	TRPM6
LACTB2	GPAT3
ZNF706	SULT1A2
PHF11	PHLPP2
PHF11	TRPM6
ING4	ABCG2
MRTO4	LPAR1
MRTO4	LYRM7
ZNF580	ABCG2
DBR1	ABCG2
NIN	TEX11
ACP6	SLC25A34
ANKRD39	SLC25A34
PAIP2	PKIB
BET1L	SLC4A4
CYP39A1	GCNT2
CYP39A1	TEX11
SLC25A37	BEST4
MEX3C	BEST4
DDX41	SLC51B
RTCB	AKR1B10
HIKESHI	BDKRB2
TRMT112	HSD17B2
TRMT112	AKR1B10
CINP	SLC30A10
HDAC7	SLC30A10
UFM1	GPAT3
UFM1	SLC51B
FAM49B	ABCG2
MED15	ABCG2
EEF1AKNMT	GPAT3
ATP6V1H	BEST4
DPH5	RBKS
LUC7L2	ABCG2
RBMX2	ABCG2
SF3B6	GUCA2B
MRPL48	SULT1A2
PTRH2	SULT1A2
CMPK1	GUCA2B
POLR3K	NR5A2
POLR3K	SLC25A34
TMEM8B	TTLL6
INPP5K	ABCG2
RSF1	ABCG2
MAP3K20	TNRC6B
MAP3K20	INO80D
MAP3K20	RUNDC3B
MAP3K20	BEST4
MAP3K20	SLC25A34
MAP3K20	FAM126B
NUP54	BEST4
FGFRL1	BEST4
PPIL3	SULT1A2
CPSF2	LPAR1
CHRAC1	ABCG2
CYCS	GUCA2B
ZFAND6	PKIB
ARMCX6	ABCG2
PLEKHA5	SLC30A10
EXOSC4	GDPD3
MRPL50	EDN3
MRPL50	PDZD3
MRPL50	SCIN
MRPL50	TRPM6
DDIT4	ARL14
DDIT4	HDHD2
DDIT4	SLC51B
LZTFL1	SLC25A34
DDX56	TRPM6
PDP1	ABCG2
TMED9	PAPSS2
RNF111	ABCG2
BORCS6	SLC25A34
ERCC6L	TEX11
LRRC49	PDE6A
DEF8	BDKRB2
DEF8	LPAR1
PIGG	BEST4
PIGG	SLC25A34
TEX10	SHD
TEX10	SLC25A34
FOCAD	SLC25A34
CHCHD3	EDN3
TRMT10C	SULT1A2
HPF1	BEST4
THG1L	ABCG2
SLC25A38	SLC51B
TESC	TEX11
PIH1D1	PKIB
PIH1D1	SULT1A2
USP47	ABCG2
MOCOS	RUNDC3B
PLEKHB2	PKIB
TMEM248	NR3C2
ANKZF1	ABCG2
CENPQ	TEX11
MSL2	ABCG2
FAIM	ABCG2
NADSYN1	TRPM6
ZNF532	TTLL6
NKAPD1	BEST4
USP40	ABCG2
PCMTD2	SLC22A5
PCMTD2	TRPM6
TMEM39A	STMN2
TMEM39A	SHD
WDR41	SLC25A34
PSPC1	TTLL6
TBC1D19	TEX11
CCDC91	BEST4
BRIX1	GPAT3
STRBP	TRPM6
LGR4	SLC4A4
MCM10	TEX11
NCBP3	SLC25A34
AP1AR	GCNT2
AP1AR	SLC30A10
NDUFAF7	SLC25A34
PIP4P2	HAPLN1
PIP4P2	TEX11
VEZT	LPAR1
ANKRD10	EDN3
ANKRD10	TRPM6
KIF16B	ABCG2
TRMT1	ABHD6
TRMT1	TRPM6
AMBRA1	GCNT2
LRRC40	ABCG2
DDX27	SULT1A2
MFN1	ABCG2
SLC30A6	ABCG2
RABL6	CDKN2B
FRMD4A	TEX11
IPO9	SLC25A34
NECAP2	PDZD3
LMBR1L	ABCG2
LMBR1L	GDPD2
ZFP64	SEMA6D
ARFGAP1	LPAR1
ARFGAP1	SLC4A4
ARFGAP1	SLC51B
ENAH	SEMA6D
CCAR1	ABCG2
TMEM30A	PKIB
CDK5RAP2	TTLL6
EXOC2	SLC25A34
SAYSD1	SLC25A34
FGD6	TEX11
VPS11	ABCG2
BRK1	GUCA2B
USE1	ABCG2
RNF114	SPPL2A
ERBIN	ABCG2
RCC2	ARHGEF18
SMG9	TTLL6
ALG1	ABCG2
UBFD1	ABCG2
MOSPD1	ABCG2
CTNNBL1	A1CF
CTNNBL1	TUBAL3
BCCIP	SLC4A4
NPDC1	PKIB
NPDC1	C2orf88
MUC13	GUCA2A
AKIP1	LPAR1
SAR1A	SLC51B
SLC2A4RG	BEST4
TM9SF3	GUCA2B
AGPAT3	ABCG2
WRNIP1	SLC17A4
TMEM167B	NR3C2
C15orf39	SLC25A34
IFT46	ABCG2
EXOSC5	GDPD3
EXOSC5	CCNYL1
PMEPA1	BDKRB2
PMEPA1	GDPD3
NIT2	SULT1A2
COQ8A	TRPM6
CTNNBIP1	ABCG2
ADAMTS9	TEX11
ACKR3	SLC17A4
AGTRAP	SPIB
AGTRAP	ABCG2
AGTRAP	SEMA6D
CD248	LPAR1
LYRM4	ABCG2
ANKRD50	RUNDC3B
ANKRD50	SLC25A34
CEMIP	COL13A1
CEMIP	IGLL1
CEMIP	SALL2
CEMIP	CACNA2D2
CEMIP	KLK4
CEMIP	TEX11
CEMIP	C17orf53
ERGIC1	CDKN2B
INTS2	TTLL6
ZNF319	RUNDC3B
ZNF319	SLC25A34
DOCK6	SLC25A34
CCDC191	TEX11
FAM135A	BEST4
ZNF687	ABCG2
RANBP10	SLC25A34
VPS18	SLC25A34
ZBTB2	ABCG2
FAM160B1	SLC25A34
TRIB3	FBXL18
TRIB3	ACOT4
TRIB3	RUNDC3B
TRIB3	BEST4
TRIB3	AQP11
CCNB1IP1	SULT1A2
SRPRB	KBTBD11
SRPRB	TENT5C
SRPRB	TUBAL3
CREBZF	BEST4
EPS15L1	SLC30A10
EPS15L1	TEX11
TMEM8A	SLC51B
TGIF2	GNG7
TGIF2	CUL9
TGIF2	ZNF821
TGIF2	TTLL6
TGIF2	SLC25A34
ELOVL5	BEST4
SAV1	SPIB
SAV1	SLC30A10
SAV1	SEMA6D
SAV1	TMEM61
ELAC2	BEST4
ELAC2	SLC25A34
MIIP	ABCG2
ATG101	TUBAL3
THADA	EPB41L4A
UBE2O	TTLL6
MANBAL	PKIB
MANBAL	SULT1A2
MANBAL	SLC51B
SLC17A9	SPIB
ELMO2	ABCG2
CHTF18	TTLL6
CXorf56	TEX11
NECAB3	ABCG2
PERP	CDKN2B
DUS1L	SULT1A2
P3H1	ABCG2
MLST8	LPAR1
HERPUD2	ABCG2
HS1BP3	BEST4
HS1BP3	SLC25A34
AZI2	BEST4
SIL1	GPAT3
ARAP3	SLC25A34
SUDS3	ABCG2
VPS16	SLC25A34
MFSD14A	SULT1A2
COPS7B	PLCL2
WDR13	TRPM6
MEAF6	ABCG2
GINS3	RUNDC3B
DEPTOR	SLC25A34
TUT1	SPIB
TUT1	TTLL6
USP46	TEX11
CASD1	BEST4
MRPS26	SLC22A5
MRPS26	TRPM6
MRPS5	TRPM6
MRPL9	SI
MRPL9	SULT1A2
SLC26A6	BEST4
ACD	ABCG2
NOL6	SHD
NOL6	SLC25A34
COA7	ABCG2
DDRGK1	PKIB
DDRGK1	XDH
DDRGK1	SLC51B
MRPS34	PKIB
LRRC61	ABCG2
LRRC61	GDPD2
TRIR	GUCA2B
DDX50	RUNDC3B
DDX50	SLC25A34
C7orf26	TRPM6
TMEM109	ADCY6
TMEM109	RIOK3
TMEM109	A1CF
TMEM109	SLC51B
METTL22	RUNDC3B
METTL22	SLC25A34
C9orf16	ABCG2
C11orf49	ABCG2
RETREG2	SLC51B
ZSCAN5A	TEX11
SLC52A2	SLC51B
CHPF	SLC51B
CARS2	BEST4
TCTN1	LRMP
TMEM53	ABCG2
TMEM204	ABCG2
SMC6	ABCG2
ISOC2	SLC51B
CAMKMT	MICALCL
PIP4K2C	SLC51B
FAM57A	BDKRB2
MCMBP	SPIB
MCMBP	TTLL6
ZNF696	SLC25A34
DSN1	RUNDC3B
DSN1	SLC25A34
TTC26	TEX11
TTC26	KLB
PHC3	TEX11
RPF1	NR5A2
UXS1	ABCG2
MYO19	ABCG2
PAAF1	PHLPP2
HSD3B7	ABCG2
GRPEL1	NR3C2
GRPEL1	A1CF
GRPEL1	SLC51B
PLEKHO2	ABCG2
MED28	TRPM6
ABTB1	BEST4
PRR7	TEX11
NDFIP1	PKIB
THAP7	ABCG2
TMEM177	TRPM6
COL18A1	DGKA
COL18A1	ABCG2
COL18A1	CIDEC
APOL3	ABCG2
ILKAP	BDKRB2
ILKAP	ABCG2
SGPP1	ABCG2
SLC38A1	SLC51B
APOLD1	SLC22A4
PLA2G12A	ABCG2
LBH	ABCG2
DIAPH3	TEX11
CCNL2	ABCG2
RNF170	PHLPP2
SPRY4	ABCG2
MED25	BEST4
ARPC5L	A1CF
ARPC5L	TUBAL3
ARPC5L	SLC51B
ISG20L2	TRPM6
HYI	ABCG2
QTRT1	SLC51B
UCK1	ABCG2
FAM167A	TEX11
DYNLRB1	GUCA2B
SESN2	ABCG2
HSDL1	TTLL6
RIOK1	ABCG2
STARD3NL	SULT1A2
TATDN1	SULT1A2
TM2D1	TRPM6
SLC4A11	TEX11
MND1	TEX11
DTNBP1	SPIB
DTNBP1	ABCG2
NSRP1	ABCG2
FBXO30	TTLL6
EVA1A	TEX11
NLRC5	ABCG2
ANTXR1	BEST4
MAF1	PKIB
ZDHHC18	BEST4
MED10	TUBAL3
MED10	GPAT3
FBXW9	SHD
FBXW9	SLC25A34
PSMG3	GDPD3
HSDL2	TRPM6
PYM1	TRPM6
ARFGAP2	SLC4A4
NIFK	GPAT3
RAB11FIP4	TTLL6
LZTS2	SPIB
ABLIM2	SLC25A34
TUBB6	ABCG2
HDGFL2	ABCG2
MPV17L2	ABCG2
ZNF503	BEST4
RIOX2	ABCG2
AIFM2	ABCG2
ZDHHC12	SLC51B
ARHGEF39	TEX11
SPRYD3	GPAT3
LTV1	TRPM6
MFSD5	SLC51B
COX14	PKIB
TMEM128	ABCG2
TUBGCP6	TEX11
NAV1	PDE6A
WDR34	SLC51B
UBE3B	BEST4
RHOT2	SLC51B
SYS1	TRPM6
OTULIN	RUNDC3B
OTULIN	SLC25A34
ZNF468	ABCG2
IL33	GCNT2
IL33	TEX11
DMAC1	SLC51B
ADCK2	TRPM6
CERS5	BEST4
CERS5	SLC25A34
ACBD5	ABCG2
RPS19BP1	PKIB
LONRF1	SLC25A34
CABLES1	SLC25A34
CHMP7	ABCG2
ALKBH8	TEX11
NDUFAF2	TUBAL3
NDUFAF2	SLC51B
CCNQ	GPAT3
MTG1	ABCG2
TMEM129	ABCG2
CRB3	SLC51B
G6PC3	SLC51B
TEX30	SLC25A34
CMTM7	SHD
CMTM7	SLC25A34
FAM71E1	PDE6A
NACC1	ABCG2
TEX261	SLC51B
PIK3IP1	TRPM6
BUD23	TRPM6
OSBPL10	SLC25A34
OSBPL11	ABCG2
C1QTNF6	TEX11
SLC25A26	ABCG2
CTHRC1	SLC22A4
CTHRC1	ZNF473
CTHRC1	LAMP3
CTHRC1	GIN1
CTHRC1	TEX11
CTHRC1	CIDEC
CTHRC1	FBXL18
CTHRC1	C9orf24
CTHRC1	DISP2
CTHRC1	ANKRD35
CTHRC1	TVP23C
TSR3	BEST4
FAM210B	SLC51B
TOP1MT	TTLL6
TSEN15	LPAR1
AGAP3	ABCG2
ZFYVE27	ABCG2
COMTD1	SLC51B
LRIG3	ABCG2
AEBP2	RUNDC3B
ALKBH2	LRMP
TTC8	ABCG2
SLC25A29	SPIB
UBALD1	BEST4
MSI2	PPP2R3A
MSI2	SPIB
MSI2	SEMA6D
MSI2	TMEM61
SLC38A10	BEST4
CCDC43	BDKRB2
SLC43A2	SLC25A34
TBC1D16	SHD
TBC1D16	AQP11
TBC1D16	SLC25A34
JOSD2	ABCG2
TNFAIP8L1	ABCG2
MFSD12	ABCG2
NDUFA11	GUCA2B
B3GALT6	RUNDC3B
B3GALT6	SLC25A34
IQGAP3	TEX11
TMEM18	ABCG2
OCIAD2	AKR1B10
EGFLAM	TEX11
CCDC127	TTLL6
NUDCD2	SPIB
IRAK1BP1	TEX11
SDHAF4	SPIB
SDHAF4	SST
SDHAF4	TTLL6
PM20D2	ABCG2
MPLKIP	SULT1A2
NACC2	TTLL6
PTPDC1	TEX11
RPP25L	SULT1A2
ZBTB46	TEX11
DYNLL2	CDKN2B
DYNLL2	GUCA2B
ZNF664	SLC4A4
KRT80	TGM3
KRT80	ZDHHC19
C12orf66	TEX11
B3GLCT	TEX11
FAM81A	TEX11
TEPSIN	SPIB
ZNF524	TRPM6
CREB3L4	ABCG2
YDJC	ABCG2
PHETA2	ABCG2
CCDC12	NR3C2
XXYLT1	SLC25A34
PRELID2	ABCG2
CCDC167	LPAR1
CCDC167	BEST2
ZXDB	TEX11
CCDC138	TEX11
SGMS2	ABCG2
SSBP4	ABCG2
COMMD6	SLC51B
POLR3H	SPIB
ANO6	ITIH5
FAAP20	BEST4
C9orf72	GCNT2
C9orf72	KLB
USP12	ABCG2
TYSND1	SLC25A34
REEP3	ABCG2
BRAT1	TRPM6
TMEM9	GSTM1
TMEM9	MGAT2
TMEM9	CDHR2
TMEM9	ACSF2
TMEM9	SLC51B
BRWD3	GCNT2
ZDHHC24	ABCG2
RNF144B	TEX11
SGMS1	ABCG2
NAP1L5	TEX11
FUOM	ABCG2
KLHL35	TEX11
UBALD2	PKIB
UBALD2	C2orf88
UBALD2	SLC51B
C5orf51	PLCL2
FAM83H	TRPM6
DPY19L4	PHLPP2
DPY19L4	TNRC6B
UBAC2	TUBAL3
UBAC2	SLC51B
SPOPL	ABCG2
SKA2	BDKRB2
MCRIP1	DGKA
MCRIP1	ABCG2
WDR53	BMP5
WDR53	TEX11
GALNT18	TEX11
TMEM205	VIPR1
CENPW	SULT1A2
GPR153	ABCG2
KNOP1	ABCG2
MED11	ABCG2
COA5	BCAR3
