# Supplementary material for: A Qualitative Transcriptional Signature for the Risk Assessment of Precancerous Colorectal Lesions
Source: Front Genet. 2021 Jan 15;11:573787. doi: 10.3389/fgene.2020.573787 (PMC7844367; doi:10.3389/fgene.2020.573787)
Supplement: Supplementary Table 2 — CRC incidence risk scores in active and inactive (remissive) UC samples. [file Table_2.XLSX]

## Sheet: Sheet1
Table S2 CRC incidence risk scores in active and inactive (remissive) UC samples
Patients	Incidence-risk score
GSE13367_UC_active	0.85
GSE13367_UC_active	0.704348
GSE13367_UC_active	0.815217
GSE13367_UC_active	0.427174
GSE13367_UC_active	0.634783
GSE13367_UC_active	0.703261
GSE13367_UC_active	0.667935
GSE13367_UC_active	0.57663
GSE13367_UC_active	0.667391
GSE13367_UC_active	0.499457
GSE13367_UC_active	0.621739
GSE13367_UC_active	0.667935
GSE13367_UC_active	0.456522
GSE13367_UC_active	0.621739
GSE13367_UC_active	0.645652
GSE13367_UC_active	0.450543
GSE13367_UC_inactive	0.0543478
GSE13367_UC_inactive	0.23913
GSE13367_UC_inactive	0.331522
GSE13367_UC_inactive	0.492391
GSE13367_UC_inactive	0.304891
GSE13367_UC_inactive	0.345652
GSE13367_UC_inactive	0.620109
GSE13367_UC_inactive	0.6125
GSE13367_UC_inactive	0.167935
GSE13367_UC_inactive	0.0842391
GSE13367_UC_inactive	0.246196
GSE13367_UC_inactive	0.421739
GSE13367_UC_inactive	0.275
GSE13367_UC_inactive	0.317935
GSE13367_UC_inactive	0.155978
GSE13367_UC_inactive	0.579891
GSE13367_UC_inactive	0.566848
GSE13367_UC_inactive	0.0657609
GSE53306_UC_active	0.473913
GSE53306_UC_active	0.429348
GSE53306_UC_active	0.42337
GSE53306_UC_active	0.583696
GSE53306_UC_active	0.486957
GSE53306_UC_active	0.520109
GSE53306_UC_active	0.619565
GSE53306_UC_active	0.534783
GSE53306_UC_active	0.568478
GSE53306_UC_active	0.556522
GSE53306_UC_active	0.351087
GSE53306_UC_active	0.527717
GSE53306_UC_active	0.603261
GSE53306_UC_active	0.547283
GSE53306_UC_active	0.469565
GSE53306_UC_active	0.519565
GSE53306_UC_inactive	0.508152
GSE53306_UC_inactive	0.47337
GSE53306_UC_inactive	0.433152
GSE53306_UC_inactive	0.363587
GSE53306_UC_inactive	0.411413
GSE53306_UC_inactive	0.302717
GSE53306_UC_inactive	0.447283
GSE53306_UC_inactive	0.308696
GSE53306_UC_inactive	0.18913
GSE53306_UC_inactive	0.300543
GSE53306_UC_inactive	0.367391
GSE53306_UC_inactive	0.267391
