# Supplementary material for: A Qualitative Transcriptional Signature for the Risk Assessment of Precancerous Colorectal Lesions
Source: Front Genet. 2021 Jan 15;11:573787. doi: 10.3389/fgene.2020.573787 (PMC7844367; doi:10.3389/fgene.2020.573787)
Supplement: Supplementary Table 3 — CRC incidence risk scores in UC_inflammation and UC_without_inflammation samples. [file Table_3.XLSX]

## Sheet: Sheet1
Table S3 CRC incidence risk scores in UC_inflammation and UC_without_inflammation samples
Patients	Incidence-risk score
GSE9452_UC_inflammation	0.579348
GSE9452_UC_inflammation	0.714674
GSE9452_UC_inflammation	0.458696
GSE9452_UC_inflammation	0.555978
GSE9452_UC_inflammation	0.4875
GSE9452_UC_inflammation	0.758696
GSE9452_UC_inflammation	0.817935
GSE9452_UC_inflammation	0.557065
GSE9452_UC_without_inflammation	0.472826
GSE9452_UC_without_inflammation	0.0777174
GSE9452_UC_without_inflammation	0.011413
GSE9452_UC_without_inflammation	0.414674
GSE9452_UC_without_inflammation	0.217391
GSE9452_UC_without_inflammation	0.00869565
GSE9452_UC_without_inflammation	0.122826
GSE9452_UC_without_inflammation	0.00326087
GSE9452_UC_without_inflammation	0.00652174
GSE9452_UC_without_inflammation	0.638043
GSE9452_UC_without_inflammation	0.0173913
GSE9452_UC_without_inflammation	0.784783
GSE9452_UC_without_inflammation	0.835326
