# Supplementary material for: A Qualitative Transcriptional Signature for the Risk Assessment of Precancerous Colorectal Lesions
Source: Front Genet. 2021 Jan 15;11:573787. doi: 10.3389/fgene.2020.573787 (PMC7844367; doi:10.3389/fgene.2020.573787)
Supplement: Supplementary Table 4 — CRC incidence risk scores in high-grade and low-grade dysplasia adenoma samples. [file Table_4.XLSX]

## Sheet: Sheet1
Table S4 CRC incidence risk scores in high-grade and low-grade dysplasia adenoma samples
Patients	Incidence-risk score
GSE37364_high_grade	0.902717
GSE37364_high_grade	0.935326
GSE37364_high_grade	0.883696
GSE37364_high_grade	0.913587
GSE37364_high_grade	0.934239
GSE37364_high_grade	0.907609
GSE37364_high_grade	0.9375
GSE37364_high_grade	0.896739
GSE37364_high_grade	0.920652
GSE37364_high_grade	0.960326
GSE37364_high_grade	0.899457
GSE37364_high_grade	0.025
GSE37364_high_grade	0.664674
GSE37374_low_grade	0.579891
GSE37374_low_grade	0.525543
GSE37374_low_grade	0.67663
GSE37374_low_grade	0.411413
GSE37374_low_grade	0.403261
GSE37374_low_grade	0.771739
GSE37374_low_grade	0.961957
GSE37374_low_grade	0.944022
GSE37374_low_grade	0.897283
GSE37374_low_grade	0.908152
GSE37374_low_grade	0.85163
GSE37374_low_grade	0.864674
GSE37374_low_grade	0.9125
GSE37374_low_grade	0.857065
GSE37374_low_grade	0.865761
GSE37374_low_grade	0.593478
GSE8671_high_grade	0.932065
GSE8671_high_grade	0.889674
GSE8671_high_grade	0.663043
GSE8671_high_grade	0.915217
GSE8671_high_grade	0.853804
GSE8671_high_grade	0.776087
GSE8671_high_grade	0.804891
GSE8671_high_grade	0.925543
GSE8671_high_grade	0.877717
GSE8671_high_grade	0.945652
GSE8671_low_grade	0.782609
GSE8671_low_grade	0.891304
GSE8671_low_grade	0.934783
GSE8671_low_grade	0.851087
GSE8671_low_grade	0.829891
GSE8671_low_grade	0.904348
GSE8671_low_grade	0.844022
GSE8671_low_grade	0.87663
GSE8671_low_grade	0.892935
GSE8671_low_grade	0.930435
GSE8671_low_grade	0.784239
GSE8671_low_grade	0.722826
GSE8671_low_grade	0.902174
GSE8671_low_grade	0.855978
